# Supplementary material for: Glucose-Sensing Carbohydrate Response Element-Binding Protein in the Pathogenesis of Diabetic Retinopathy
Source: Cells. 2025 Jan 13;14(2):107. doi: 10.3390/cells14020107 (PMC11763462; doi:10.3390/cells14020107)
Supplement: Supplementary file 1 [file cells-14-00107-s001.zip]

Archive with 7 entries (7 files):
- Fig. S1 12.23.24.tif
- Fig. S2.xlsx
- fig. S3.pdf
- Fig. S4.xlsx
- Figure S5 copy.jpg
- Figure S6 copy.jpg
- Supplemental Figure Legend 12.23.24.pdf
